# Supplementary material for: The First Three Mitochondrial Genomes for the Characterization of the Genus Egeirotrioza (Hemiptera: Triozidae) and Phylogenetic Implications
Source: Genes (Basel). 2024 Jun 26;15(7):842. doi: 10.3390/genes15070842 (PMC11275608; doi:10.3390/genes15070842)
Supplement: Supplementary file 1 [file genes-15-00842-s001.zip]

Archive with 1 entries (1 files):
- genes-3029017-supplementary.pdf
